# Supplementary material for: Perhydro­benzimidazole-2-thione
Source: Acta Crystallogr Sect E Struct Rep Online. 2009 Jan 8;65(Pt 2):o248. doi: 10.1107/S1600536808043894 (PMC2968239; doi:10.1107/S1600536808043894)
Supplement: Supplementary file 1 [file e-65-0o248-sup1.cif]

##############################################################################
###                                                                        ###
###        Electronic paper (Acta Crystallographica Section E)             ###
###                                                                        ###
##############################################################################
#                                                                            #
# This CIF contains the data in a paper accepted for publication in Acta     #
# Crystallographica Section E. It conforms to the requirements of Notes      #
# for Authors for Section E, and has been peer reviewed under the auspices   #
# of the IUCr Commission on Journals.                                        #
#                                                                            #
# Full details of the Crystallographic Information File format               #
# are given in the paper "The Crystallographic Information File (CIF):       #
# a New Standard Archive File for Crystallography" by S. R. Hall, F. H.      #
# Allen and I. D. Brown [Acta Cryst. (1991), A47, 655-685].                  #
#                                                                            #
# The current version of the core CIF dictionary is obtainable from          #
# ftp://ftp.iucr.org/pub/cif_core.dic. The current version number is 2.4.    #
#                                                                            #
# Software is freely available for graphical display of the structure(s) in  #
# this CIF.  For information consult the CIF home page http://www.iucr.org/  #
# cif/home.html                                                              #
#                                                                            #
# This file may be used for bona fide research purposes within the           #
# scientific community so long as proper attribution is given to the journal # 
# article from which it was obtained.                                        #
#                                                                            #
##############################################################################
                                             
data_I
_audit_creation_method     SHELXL-97
_chemical_name_systematic
;
Perhydrobenzimidazole-2-thione
;
_chemical_name_common     ?
_chemical_formula_moiety     'C7 H12 N2 S'
_chemical_formula_sum     'C7 H12 N2 S'
_chemical_formula_iupac     'C7 H12 N2 S'
_chemical_formula_weight     156.25
_chemical_melting_point     ?
_symmetry_cell_setting     Monoclinic
_symmetry_space_group_name_H-M     'P 21/m'
_symmetry_space_group_name_Hall     '-P 2yb'
loop_
    _symmetry_equiv_pos_as_xyz
    'x, y, z'
    '-x, y+1/2, -z'
    '-x, -y, -z'
    'x, -y-1/2, z'
_cell_length_a     5.7459(16)
_cell_length_b     8.543(2)
_cell_length_c     8.816(2)
_cell_angle_alpha     90.00
_cell_angle_beta     98.208(4)
_cell_angle_gamma     90.00
_cell_volume     428.3(2)
_cell_formula_units_Z     2
_cell_measurement_reflns_used     1728
_cell_measurement_theta_min     2.33
_cell_measurement_theta_max     24.58
_cell_measurement_temperature     293(2)
_exptl_crystal_description     block
_exptl_crystal_colour     colourless
_exptl_crystal_size_max     0.20
_exptl_crystal_size_mid     0.10
_exptl_crystal_size_min     0.10
_exptl_crystal_density_diffrn     1.211
_exptl_crystal_density_meas     ?
_exptl_crystal_density_method     'not measured'
_exptl_crystal_F_000     168
_exptl_absorpt_coefficient_mu     0.308
_exptl_absorpt_correction_type     multi-scan
_exptl_absorpt_process_details     '(SADABS; Sheldrick, 1996)'
_exptl_absorpt_correction_T_min     0.9310
_exptl_absorpt_correction_T_max     0.9699
_exptl_special_details
;
;
_diffrn_ambient_temperature     293(2)
_diffrn_radiation_type     MoK\a
_diffrn_radiation_wavelength     0.71073
_diffrn_radiation_source     'fine-focus sealed tube'
_diffrn_radiation_monochromator     graphite
_diffrn_measurement_device_type     'Bruker SMART CCD area-detector'
_diffrn_measurement_method     '\f and \w'
_diffrn_detector_area_resol_mean     ?
_diffrn_reflns_number     4541
_diffrn_reflns_av_R_equivalents     0.0193
_diffrn_reflns_av_sigmaI/netI     0.0147
_diffrn_reflns_theta_min     2.33
_diffrn_reflns_theta_max     26.48
_diffrn_reflns_theta_full     26.48
_diffrn_measured_fraction_theta_max     0.988
_diffrn_measured_fraction_theta_full     0.988
_diffrn_reflns_limit_h_min     -7
_diffrn_reflns_limit_h_max     7
_diffrn_reflns_limit_k_min     -9
_diffrn_reflns_limit_k_max     10
_diffrn_reflns_limit_l_min     -11
_diffrn_reflns_limit_l_max     11
_diffrn_standards_number     ?
_diffrn_standards_interval_count     ?
_diffrn_standards_interval_time     ?
_diffrn_standards_decay_%     ?
_refine_special_details
;
 Refinement of F^2^ against ALL reflections.  The weighted R-factor wR and
 goodness of fit S are based on F^2^, conventional R-factors R are based
 on F, with F set to zero for negative F^2^. The threshold expression of
 F^2^ > 2sigma(F^2^) is used only for calculating R-factors(gt) etc. and is
 not relevant to the choice of reflections for refinement.  R-factors based
 on F^2^ are statistically about twice as large as those based on F, and R-
 factors based on ALL data will be even larger.
;
_reflns_number_total     934
_reflns_number_gt     740
_reflns_threshold_expression     I>2\s(I)
_refine_ls_structure_factor_coef     Fsqd
_refine_ls_matrix_type     full
_refine_ls_R_factor_all     0.0558
_refine_ls_R_factor_gt     0.0471
_refine_ls_wR_factor_gt     0.1448
_refine_ls_wR_factor_ref     0.1542
_refine_ls_goodness_of_fit_ref     1.029
_refine_ls_restrained_S_all     1.028
_refine_ls_number_reflns     934
_refine_ls_number_parameters     91
_refine_ls_number_restraints     6
_refine_ls_hydrogen_treatment     constr
_refine_ls_weighting_scheme     calc
_refine_ls_weighting_details
         'calc w=1/[\s^2^(Fo^2^)+(0.1091P)^2^+0.0156P] where P=(Fo^2^+2Fc^2^)/3'
_atom_sites_solution_hydrogens     geom
_atom_sites_solution_primary     direct
_atom_sites_solution_secondary     difmap
_refine_ls_shift/su_max     0.009
_refine_ls_shift/su_mean     0.002
_refine_diff_density_max     0.189
_refine_diff_density_min     -0.140
_refine_ls_extinction_method     none
_refine_ls_extinction_coef     ?
loop_
    _atom_type_symbol
    _atom_type_description
    _atom_type_scat_dispersion_real
    _atom_type_scat_dispersion_imag
    _atom_type_scat_source
    'C' 'C' 0.0033 0.0016
                         'International Tables Vol C Tables 4.2.6.8 and 6.1.1.4'
    'H' 'H' 0.0000 0.0000
                         'International Tables Vol C Tables 4.2.6.8 and 6.1.1.4'
    'N' 'N' 0.0061 0.0033
                         'International Tables Vol C Tables 4.2.6.8 and 6.1.1.4'
    'S' 'S' 0.1246 0.1234
                         'International Tables Vol C Tables 4.2.6.8 and 6.1.1.4'
_computing_data_collection     'SMART (Bruker, 1997)'
_computing_cell_refinement     'SAINT (Bruker, 1999)'
_computing_data_reduction     'SAINT (Bruker, 1999)'
_computing_structure_solution     'SHELXS97 (Sheldrick, 2008)'
_computing_structure_refinement     'SHELXL97 (Sheldrick, 2008)'
_computing_molecular_graphics     'SHELXTL (Sheldrick, 2008)'
_computing_publication_material     'SHELXTL (Sheldrick, 2008)'
loop_
    _atom_site_type_symbol
    _atom_site_label
    _atom_site_fract_x
    _atom_site_fract_y
    _atom_site_fract_z
    _atom_site_U_iso_or_equiv
    _atom_site_adp_type
    _atom_site_calc_flag
    _atom_site_refinement_flags
    _atom_site_occupancy
    _atom_site_disorder_assembly
    _atom_site_disorder_group
    C C2 0.8296(4) 0.2500 0.9716(3) 0.0734(7) Uani d SD 1 . .
    S S1A 1.0495(14) 0.2500 1.1194(10) 0.0811(15) Uani d SPD 0.50 A 1
    N N1A 0.746(3) 0.1176(10) 0.9007(16) 0.095(4) Uani d PD 0.50 . 1
    H H1A 0.8101 0.0266 0.9121 0.113 Uiso calc PR 0.50 . 1
    C C3A 0.534(2) 0.1541(15) 0.8039(15) 0.102(4) Uani d PD 0.50 . 1
    H H3A 0.4166 0.1316 0.8715 0.122 Uiso calc PR 0.50 . 1
    C C4A 0.4237(9) 0.0818(6) 0.6596(6) 0.0974(14) Uani d PD 0.50 . 1
    H H4A1 0.3843 -0.0258 0.6803 0.117 Uiso calc PR 0.50 . 1
    H H4A2 0.5382 0.0796 0.5887 0.117 Uiso calc PR 0.50 . 1
    C C5A 0.2070(17) 0.1621(11) 0.5834(11) 0.119(6) Uani d PD 0.50 . 1
    H H5A1 0.0758 0.1270 0.6327 0.143 Uiso calc PR 0.50 . 1
    H H5A2 0.1779 0.1270 0.4777 0.143 Uiso calc PR 0.50 . 1
    S S1B 1.0773(15) 0.2500 1.0974(10) 0.088(2) Uani d SPD 0.50 A 2
    N N1B 0.697(2) 0.3722(7) 0.9103(13) 0.0720(19) Uani d PD 0.50 . 2
    H H1B 0.7108 0.4663 0.9453 0.086 Uiso calc PR 0.50 . 2
    C C3B 0.5339(13) 0.3261(13) 0.7810(14) 0.0718(18) Uani d PD 0.50 . 2
    H H3B 0.6275 0.3463 0.6985 0.086 Uiso calc PR 0.50 . 2
    C C4B 0.3201(9) 0.4183(6) 0.7250(7) 0.0994(15) Uani d PD 0.50 . 2
    H H4B1 0.3630 0.5236 0.6986 0.119 Uiso calc PR 0.50 . 2
    H H4B2 0.2188 0.4249 0.8039 0.119 Uiso calc PR 0.50 . 2
    C C5B 0.1951(16) 0.3360(13) 0.5860(11) 0.121(6) Uani d PD 0.50 . 2
    H H5B1 0.0328 0.3707 0.5709 0.146 Uiso calc PR 0.50 . 2
    H H5B2 0.2648 0.3707 0.4979 0.146 Uiso calc PR 0.50 . 2
loop_
    _atom_site_aniso_label
    _atom_site_aniso_U_11
    _atom_site_aniso_U_22
    _atom_site_aniso_U_33
    _atom_site_aniso_U_12
    _atom_site_aniso_U_13
    _atom_site_aniso_U_23
    C2 0.0817(15) 0.0481(12) 0.0918(16) 0.000 0.0170(12) 0.000
    S1A 0.094(2) 0.0635(17) 0.0790(14) 0.000 -0.010(3) 0.000
    N1A 0.079(6) 0.063(4) 0.136(6) 0.015(2) -0.001(4) -0.013(3)
    C3A 0.141(8) 0.044(3) 0.118(7) -0.013(3) 0.008(5) 0.009(4)
    C4A 0.096(3) 0.074(3) 0.119(4) 0.003(3) 0.000(3) -0.018(3)
    C5A 0.112(7) 0.091(8) 0.134(8) -0.016(5) -0.050(5) -0.018(6)
    S1B 0.105(2) 0.0474(14) 0.114(4) 0.000 0.0191(14) 0.000
    N1B 0.077(5) 0.0334(19) 0.102(3) -0.008(2) 0.002(3) -0.002(2)
    C3B 0.063(3) 0.052(3) 0.096(3) 0.006(2) -0.003(2) -0.014(3)
    C4B 0.096(4) 0.070(3) 0.130(4) 0.022(3) 0.009(3) 0.010(3)
    C5B 0.098(7) 0.122(11) 0.148(9) -0.009(5) 0.030(5) -0.011(6)
_geom_special_details
;
 All esds (except the esd in the dihedral angle between two l.s. planes)
 are estimated using the full covariance matrix.  The cell esds are taken
 into account individually in the estimation of esds in distances, angles
 and torsion angles; correlations between esds in cell parameters are only
 used when they are defined by crystal symmetry.  An approximate (isotropic)
 treatment of cell esds is used for estimating esds involving l.s. planes.
;
loop_
    _geom_bond_atom_site_label_1
    _geom_bond_atom_site_label_2
    _geom_bond_site_symmetry_2
    _geom_bond_distance
    _geom_bond_publ_flag
    C2 N1A . 1.348(6) ?
    C2 N1A 4_565 1.348(6) ?
    C2 N1B . 1.357(5) ?
    C2 N1B 4_565 1.357(5) ?
    C2 S1B . 1.675(5) ?
    C2 S1A . 1.680(4) ?
    N1A C3A . 1.420(8) ?
    N1A H1A . 0.8600 ?
    C3A C4A . 1.473(8) ?
    C3A C3A 4_565 1.64(3) ?
    C3A H3A . 0.9800 ?
    C4A C5A . 1.494(7) ?
    C4A H4A1 . 0.9700 ?
    C4A H4A2 . 0.9700 ?
    C5A C5A 4_565 1.502(19) ?
    C5A H5A1 . 0.9700 ?
    C5A H5A2 . 0.9700 ?
    N1B C3B . 1.426(7) ?
    N1B H1B . 0.8600 ?
    C3B C3B 4_565 1.30(2) ?
    C3B C4B . 1.483(7) ?
    C3B H3B . 0.9800 ?
    C4B C5B . 1.504(7) ?
    C4B H4B1 . 0.9700 ?
    C4B H4B2 . 0.9700 ?
    C5B C5B 4_565 1.47(2) ?
    C5B H5B1 . 0.9700 ?
    C5B H5B2 . 0.9700 ?
loop_
    _geom_angle_atom_site_label_1
    _geom_angle_atom_site_label_2
    _geom_angle_atom_site_label_3
    _geom_angle_site_symmetry_1
    _geom_angle_site_symmetry_3
    _geom_angle
    _geom_angle_publ_flag
    N1A C2 N1A . 4_565 114.2(10) ?
    N1A C2 N1B . . 108.6(3) ?
    N1A C2 N1B 4_565 4_565 108.6(3) ?
    N1B C2 N1B . 4_565 100.6(9) ?
    N1A C2 S1B . . 121.3(5) ?
    N1A C2 S1B 4_565 . 121.3(6) ?
    N1B C2 S1B . . 129.6(4) ?
    N1B C2 S1B 4_565 . 129.6(4) ?
    N1A C2 S1A . . 122.6(5) ?
    N1A C2 S1A 4_565 . 122.6(5) ?
    N1B C2 S1A . . 128.7(4) ?
    N1B C2 S1A 4_565 . 128.7(4) ?
    C2 N1A C3A . . 108.2(8) ?
    C2 N1A H1A . . 125.9 ?
    C3A N1A H1A . . 125.9 ?
    N1A C3A C4A . . 130.7(11) ?
    N1A C3A C3A . 4_565 102.7(5) ?
    C4A C3A C3A . 4_565 114.8(6) ?
    N1A C3A H3A . . 101.3 ?
    C4A C3A H3A . . 101.3 ?
    C3A C3A H3A 4_565 . 101.3 ?
    C3A C4A C5A . . 115.0(7) ?
    C3A C4A H4A1 . . 108.5 ?
    C5A C4A H4A1 . . 108.5 ?
    C3A C4A H4A2 . . 108.5 ?
    C5A C4A H4A2 . . 108.5 ?
    H4A1 C4A H4A2 . . 107.5 ?
    C4A C5A C5A . 4_565 117.3(4) ?
    C4A C5A H5A1 . . 108.0 ?
    C5A C5A H5A1 4_565 . 108.0 ?
    C4A C5A H5A2 . . 108.0 ?
    C5A C5A H5A2 4_565 . 108.0 ?
    H5A1 C5A H5A2 . . 107.2 ?
    C2 N1B C3B . . 111.9(5) ?
    C2 N1B H1B . . 124.0 ?
    C3B N1B H1B . . 124.0 ?
    C3B C3B N1B 4_565 . 106.0(4) ?
    C3B C3B C4B 4_565 . 122.1(5) ?
    N1B C3B C4B . . 122.6(11) ?
    C3B C3B H3B 4_565 . 100.1 ?
    N1B C3B H3B . . 100.1 ?
    C4B C3B H3B . . 100.1 ?
    C3B C4B C5B . . 107.4(7) ?
    C3B C4B H4B1 . . 110.2 ?
    C5B C4B H4B1 . . 110.2 ?
    C3B C4B H4B2 . . 110.2 ?
    C5B C4B H4B2 . . 110.2 ?
    H4B1 C4B H4B2 . . 108.5 ?
    C5B C5B C4B 4_565 . 117.9(5) ?
    C5B C5B H5B1 4_565 . 107.8 ?
    C4B C5B H5B1 . . 107.8 ?
    C5B C5B H5B2 4_565 . 107.8 ?
    C4B C5B H5B2 . . 107.8 ?
    H5B1 C5B H5B2 . . 107.2 ?
loop_
    _geom_torsion_atom_site_label_1
    _geom_torsion_atom_site_label_2
    _geom_torsion_atom_site_label_3
    _geom_torsion_atom_site_label_4
    _geom_torsion_site_symmetry_1
    _geom_torsion_site_symmetry_2
    _geom_torsion_site_symmetry_3
    _geom_torsion_site_symmetry_4
    _geom_torsion
    _geom_torsion_publ_flag
    N1A C2 N1A C3A 4_565 . . . -21(2) ?
    N1B C2 N1A C3A . . . . -7.6(10) ?
    N1B C2 N1A C3A 4_565 . . . 47(3) ?
    S1B C2 N1A C3A . . . . 179.0(10) ?
    S1A C2 N1A C3A . . . . 168.3(11) ?
    C2 N1A C3A C4A . . . . 151.0(13) ?
    C2 N1A C3A C3A . . . 4_565 11.4(13) ?
    N1A C3A C4A C5A . . . . -175.2(15) ?
    C3A C3A C4A C5A 4_565 . . . -39.3(9) ?
    C3A C4A C5A C5A . . . 4_565 40.4(9) ?
    N1A C2 N1B C3B . . . . -6.9(9) ?
    N1A C2 N1B C3B 4_565 . . . 110(5) ?
    N1B C2 N1B C3B 4_565 . . . -18(2) ?
    S1B C2 N1B C3B . . . . 165.7(10) ?
    S1A C2 N1B C3B . . . . 177.5(9) ?
    C2 N1B C3B C3B . . . 4_565 11.8(14) ?
    C2 N1B C3B C4B . . . . 159.0(10) ?
    C3B C3B C4B C5B 4_565 . . . -39.2(8) ?
    N1B C3B C4B C5B . . . . 178.7(11) ?
    C3B C4B C5B C5B . . . 4_565 37.3(8) ?
loop_
    _geom_hbond_atom_site_label_D
    _geom_hbond_atom_site_label_H
    _geom_hbond_atom_site_label_A
    _geom_hbond_site_symmetry_A
    _geom_hbond_distance_DH
    _geom_hbond_distance_HA
    _geom_hbond_distance_DA
    _geom_hbond_angle_DHA
    N1A H1A S1A 2_747 0.86 2.53 3.367(11) 166
    N1B H1B S1B 3_767 0.86 2.76 3.483(11) 142
data_global
_journal_date_recd_electronic     2008-12-08
_journal_date_accepted     2008-12-24
_journal_name_full     'Acta Crystallographica, Section E'
_journal_year     2009
_journal_volume     65
_journal_issue      2
_journal_page_first     o248
_journal_page_last     o248
_journal_paper_category     QO
_journal_coeditor_code     CV2499
_publ_contact_author_name     'Dr YingChun Liu'
_publ_contact_author_address
;
Department of Biomedicine, Zhongshan Torch Polytechnic
Zhongshan, 528436, Guangdong Province
People's Republic of China
;
_publ_contact_author_email     chemliuyingchun@126.com
_publ_contact_author_fax     ?
_publ_contact_author_phone     ?
_publ_section_title
;
Perhydrobenzimidazole-2-thione
;
loop_
    _publ_author_name
    _publ_author_address
    'Liu, YingChun'
;
Department of Biomedicine, Zhongshan Torch Polytechnic
Zhongshan 528436, Guangdong Province
People's Republic of China
;
    'Li, XiaoYu'
;
Department of Biomedicine, Zhongshan Torch Polytechnic
Zhongshan 528436, Guangdong Province
People's Republic of China
;
_publ_section_synopsis     .
