# Supplementary material for: Perhydro­benzimidazole-2-thione
Source: Acta Crystallogr Sect E Struct Rep Online. 2009 Jan 8;65(Pt 2):o248. doi: 10.1107/S1600536808043894 (PMC2968239; doi:10.1107/S1600536808043894)
Supplement: Supplementary file 2 [file e-65-0o248-Isup2.hkl]

# 
# h,k,l, Fc-squared, Fo-squared, sigma(Fo-squared) and status flag 
# 
data_I
_shelx_title ' Disorder in P21/m' 
_shelx_refln_list_code          4 
_shelx_F_calc_maximum       78.23 
_exptl_crystal_F_000       168.00 
_reflns_d_resolution_high  0.7970 
 
loop_ 
 _symmetry_equiv_pos_as_xyz 
 'x, y, z' 
 '-x, y+1/2, -z' 
 '-x, -y, -z' 
 'x, -y-1/2, z' 
 
_cell_length_a     5.7459 
_cell_length_b     8.5433 
_cell_length_c     8.8161 
_cell_angle_alpha  90.000 
_cell_angle_beta   98.208 
_cell_angle_gamma  90.000 
 
_shelx_F_squared_multiplier     1.000 
 
loop_ 
 _refln_index_h 
 _refln_index_k 
 _refln_index_l 
 _refln_F_squared_calc 
 _refln_F_squared_meas 
 _refln_F_squared_sigma 
 _refln_observed_status 
   1   0   0        9.07        6.65      0.33 o 
   2   0   0       31.57       29.36      0.54 o 
   3   0   0        4.89        4.64      0.19 o 
   4   0   0       20.66       19.25      0.92 o 
   5   0   0        1.81        1.63      0.53 o 
   6   0   0        0.11        0.18      0.26 o 
   1   1   0       37.56       40.49      0.39 o 
   2   1   0      331.33      369.97      2.74 o 
   3   1   0       93.61       99.26      0.93 o 
   4   1   0       31.14       31.85      0.40 o 
   5   1   0        2.68        2.88      0.21 o 
   6   1   0        6.25        6.71      0.48 o 
   0   2   0     1266.57     1508.86     15.63 o 
   1   2   0      719.95      736.43      6.78 o 
   2   2   0      116.79      127.68      1.00 o 
   3   2   0       30.22       28.99      0.31 o 
   4   2   0        1.66        1.55      0.10 o 
   5   2   0        0.12       -0.10      0.11 o 
   6   2   0        0.01        0.22      0.22 o 
   7   2   0        0.33        0.51      0.34 o 
   1   3   0       18.41       17.39      0.26 o 
   2   3   0       56.52       51.25      0.61 o 
   3   3   0       11.13        8.16      0.33 o 
   4   3   0       64.78       59.73      0.78 o 
   5   3   0       13.17       12.99      0.34 o 
   6   3   0        0.28        0.16      0.23 o 
   0   4   0       58.50       90.52      1.04 o 
   1   4   0      541.10      566.32      5.28 o 
   2   4   0      170.20      173.40      1.75 o 
   3   4   0        0.00        0.06      0.08 o 
   4   4   0       13.87       12.94      0.32 o 
   5   4   0        0.31        0.23      0.14 o 
   6   4   0        0.00       -0.08      0.24 o 
   1   5   0       32.58       30.23      0.43 o 
   2   5   0        7.55       10.28      0.25 o 
   3   5   0       55.07       50.58      0.69 o 
   4   5   0       29.38       30.37      0.53 o 
   5   5   0       11.24       11.31      0.35 o 
   6   5   0        0.23       -0.17      0.31 o 
   0   6   0       79.65       66.46      0.97 o 
   1   6   0      112.82      110.84      1.20 o 
   2   6   0        4.28        4.73      0.20 o 
   3   6   0       21.57       21.62      0.42 o 
   4   6   0        4.33        4.60      0.25 o 
   5   6   0        0.27        0.29      0.15 o 
   1   7   0        3.23        2.55      0.24 o 
   2   7   0        3.54        3.62      0.19 o 
   3   7   0       40.51       37.23      0.63 o 
   4   7   0        3.92        4.32      0.26 o 
   5   7   0        3.73        4.13      0.31 o 
   0   8   0       71.66       71.91      2.07 o 
   1   8   0       41.38       37.95      0.95 o 
   2   8   0        0.71        0.48      0.39 o 
   3   8   0        3.01        2.86      0.34 o 
   4   8   0        0.05        0.10      0.25 o 
   1   9   0        4.09        4.03      0.37 o 
   2   9   0       10.21        9.97      0.64 o 
   3   9   0        5.51        6.01      0.45 o 
   0  10   0       21.92       19.21      1.02 o 
   1  10   0        5.38        4.95      0.44 o 
   2  10   0        2.65        2.94      0.71 o 
  -6   0   1        1.26        1.63      0.33 o 
  -5   0   1        0.32        0.32      0.13 o 
  -4   0   1       27.18       26.35      0.45 o 
  -3   0   1      110.20       98.91      1.16 o 
  -2   0   1       88.53       87.34      0.99 o 
  -1   0   1      243.22      291.64      3.53 o 
   0   0   1      919.41      996.81     10.41 o 
   1   0   1      156.82      218.41      2.31 o 
   2   0   1       13.77       18.23      0.29 o 
   3   0   1        0.33        0.22      0.10 o 
   4   0   1        3.33        2.85      0.23 o 
   5   0   1       46.28       40.04      0.76 o 
   6   0   1        0.06        0.08      0.18 o 
  -7   1   1        0.01       -0.47      0.31 o 
  -6   1   1        2.77        3.45      0.31 o 
  -5   1   1        3.63        3.79      0.15 o 
  -4   1   1      105.37      104.53      0.96 o 
  -3   1   1       45.91       42.06      0.42 o 
  -2   1   1       25.16       26.89      0.27 o 
  -1   1   1     3746.75     3769.37     33.03 o 
   0   1   1     1074.48     1147.02      8.98 o 
   1   1   1       12.81       22.59      0.22 o 
   2   1   1      157.32      185.05      1.42 o 
   3   1   1      359.14      393.42      2.96 o 
   4   1   1       17.98       15.84      0.40 o 
   5   1   1        2.91        2.72      0.17 o 
   6   1   1        0.01       -0.09      0.13 o 
  -7   2   1        0.07       -0.10      0.27 o 
  -6   2   1        0.05       -0.02      0.20 o 
  -5   2   1        1.68        1.48      0.15 o 
  -4   2   1        1.95        2.25      0.12 o 
  -3   2   1       94.62      100.32      0.83 o 
  -2   2   1      133.91      125.88      1.26 o 
  -1   2   1      536.57      563.09      4.12 o 
   0   2   1      589.37      685.94      5.78 o 
   1   2   1        4.72        4.35      0.10 o 
   2   2   1      134.86      166.04      1.29 o 
   3   2   1       62.80       63.47      0.67 o 
   4   2   1       13.90       15.34      0.26 o 
   5   2   1        7.34        7.20      0.39 o 
   6   2   1        0.11        0.19      0.14 o 
  -6   3   1        0.71        0.82      0.25 o 
  -5   3   1       19.58       18.59      0.39 o 
  -4   3   1       34.62       32.94      0.57 o 
  -3   3   1        3.31        3.34      0.25 o 
  -2   3   1        1.75        1.80      0.08 o 
  -1   3   1      116.53      124.54      0.96 o 
   0   3   1     1060.90     1097.99      7.98 o 
   1   3   1      228.68      261.97      2.28 o 
   2   3   1        3.83        2.31      0.12 o 
   3   3   1       84.69       89.41      1.08 o 
   4   3   1       43.03       44.09      0.64 o 
   5   3   1        4.37        3.63      0.27 o 
   6   3   1        0.37        0.39      0.16 o 
  -6   4   1        0.99        0.88      0.27 o 
  -5   4   1        2.14        2.68      0.22 o 
  -4   4   1        0.00        0.07      0.11 o 
  -3   4   1        1.97        1.37      0.12 o 
  -2   4   1      258.40      272.88      2.65 o 
  -1   4   1      294.80      296.29      2.22 o 
   0   4   1      162.45      165.59      1.28 o 
   1   4   1      212.95      224.15      2.19 o 
   2   4   1        0.76        0.78      0.09 o 
   3   4   1       54.82       56.62      0.74 o 
   4   4   1       15.18       13.93      0.35 o 
   5   4   1        0.51        0.43      0.18 o 
   6   4   1        0.92        1.40      0.21 o 
  -6   5   1        0.52        0.80      0.27 o 
  -5   5   1       11.14       10.71      0.38 o 
  -4   5   1        2.06        2.33      0.24 o 
  -3   5   1        7.79        7.43      0.26 o 
  -2   5   1        1.45        2.82      0.26 o 
  -1   5   1       29.16       33.79      0.47 o 
   0   5   1      259.59      289.86      2.19 o 
   1   5   1      119.90      105.99      1.25 o 
   2   5   1       63.02       55.41      0.92 o 
   3   5   1        0.52        0.63      0.12 o 
   4   5   1       31.94       30.12      0.79 o 
   5   5   1        2.21        2.44      0.21 o 
   6   5   1        0.01        0.13      0.19 o 
  -5   6   1        0.03        0.05      0.18 o 
  -4   6   1        3.55        3.65      0.22 o 
  -3   6   1        0.01        0.06      0.10 o 
  -2   6   1       53.04       51.07      0.76 o 
  -1   6   1      117.66      109.38      1.32 o 
   0   6   1      103.94       94.15      0.80 o 
   1   6   1       93.59       83.87      4.26 o 
   2   6   1       54.59       49.85      0.82 o 
   3   6   1        0.66        0.75      0.16 o 
   4   6   1        6.31        6.89      0.29 o 
   5   6   1        0.02       -0.11      0.16 o 
  -5   7   1        1.55        1.43      0.24 o 
  -4   7   1        1.01        0.88      0.17 o 
  -3   7   1       26.74       26.63      0.49 o 
  -2   7   1        4.62        4.75      0.21 o 
  -1   7   1       13.39       12.96      0.29 o 
   0   7   1       20.35       17.84      0.57 o 
   1   7   1        1.80        1.71      0.14 o 
   2   7   1       81.38       82.24      2.10 o 
   3   7   1        4.64        5.67      0.26 o 
   4   7   1        2.30        2.39      0.23 o 
   5   7   1        0.76        0.93      0.21 o 
  -4   8   1        2.78        3.47      0.26 o 
  -3   8   1        3.29        3.81      0.37 o 
  -2   8   1        0.06       -0.02      0.12 o 
  -1   8   1       62.62       57.12      1.33 o 
   0   8   1       80.53       69.88      1.44 o 
   1   8   1        0.02       -0.21      0.32 o 
   2   8   1        2.26        2.52      0.20 o 
   3   8   1        0.02        0.01      0.15 o 
   4   8   1        2.41        2.63      0.37 o 
  -3   9   1        3.35        3.19      0.25 o 
  -2   9   1        0.47        0.71      0.25 o 
  -1   9   1        7.72        7.14      0.45 o 
   0   9   1        4.31        4.08      0.37 o 
   1   9   1        0.67        0.71      0.23 o 
   2   9   1        9.55        7.81      0.50 o 
   3   9   1        9.30       10.54      0.54 o 
  -2  10   1        2.90        3.56      0.41 o 
  -1  10   1        9.69        8.64      0.54 o 
   0  10   1       10.52        9.34      0.64 o 
   1  10   1        0.71        1.02      0.27 o 
   2  10   1        0.24        0.01      0.26 o 
  -6   0   2        0.04        0.04      0.19 o 
  -5   0   2       27.33       27.88      0.61 o 
  -4   0   2        8.72        5.91      0.21 o 
  -3   0   2        3.85        3.22      0.13 o 
  -2   0   2       67.90       71.01      0.82 o 
  -1   0   2     6120.46     5802.46     94.22 o 
   0   0   2       18.58       14.64      0.22 o 
   1   0   2      332.83      375.19      3.93 o 
   2   0   2      447.02      530.90      5.55 o 
   3   0   2       25.93       20.18      0.37 o 
   4   0   2       10.43        8.04      0.26 o 
   5   0   2        8.77        7.50      0.47 o 
   6   0   2        0.34        0.73      0.34 o 
  -7   1   2        0.59        0.51      0.37 o 
  -6   1   2        0.73        0.97      0.26 o 
  -5   1   2        1.66        2.04      0.15 o 
  -4   1   2        1.15        1.81      0.15 o 
  -3   1   2       10.84       11.05      0.21 o 
  -2   1   2      118.19      119.38      1.08 o 
  -1   1   2      930.02      934.41      7.52 o 
   0   1   2      302.67      330.16      2.61 o 
   1   1   2      513.67      578.11      4.52 o 
   2   1   2      134.97      134.96      1.07 o 
   3   1   2       32.56       34.00      0.37 o 
   4   1   2        8.23        6.25      0.16 o 
   5   1   2        9.27        7.87      0.23 o 
   6   1   2        0.60        0.55      0.16 o 
  -7   2   2        0.16        0.08      0.27 o 
  -6   2   2        1.37        1.72      0.26 o 
  -5   2   2        9.69        8.97      0.37 o 
  -4   2   2        0.85        0.92      0.10 o 
  -3   2   2       41.98       45.28      0.43 o 
  -2   2   2       97.57       89.85      0.73 o 
  -1   2   2      350.23      334.36      2.47 o 
   0   2   2      172.80      182.78      1.47 o 
   1   2   2        0.44        1.03      0.09 o 
   2   2   2      351.40      395.46      2.96 o 
   3   2   2       34.98       29.83      0.34 o 
   4   2   2       24.59       22.23      0.33 o 
   5   2   2        1.99        2.03      0.18 o 
   6   2   2        0.65        0.72      0.17 o 
  -6   3   2        0.39        0.39      0.25 o 
  -5   3   2       10.42       10.74      0.42 o 
  -4   3   2        3.89        2.98      0.16 o 
  -3   3   2       25.58       24.66      0.28 o 
  -2   3   2       44.36       46.98      0.42 o 
  -1   3   2      109.87      116.90      0.92 o 
   0   3   2      330.46      319.68      2.75 o 
   1   3   2      388.86      433.84      3.22 o 
   2   3   2        9.01       11.27      0.16 o 
   3   3   2       33.59       32.16      0.50 o 
   4   3   2       23.05       22.30      0.43 o 
   5   3   2        0.79        1.04      0.16 o 
   6   3   2        1.12        1.46      0.21 o 
  -6   4   2        2.03        2.33      0.32 o 
  -5   4   2        0.30        0.24      0.18 o 
  -4   4   2        4.57        4.10      0.19 o 
  -3   4   2       42.11       34.61      0.56 o 
  -2   4   2      218.90      217.53      1.79 o 
  -1   4   2       33.12       36.85      0.49 o 
   0   4   2       42.09       40.19      0.38 o 
   1   4   2       38.28       46.28      0.43 o 
   2   4   2       26.60       27.69      0.43 o 
   3   4   2      125.28      130.69      1.45 o 
   4   4   2       14.49       12.77      0.34 o 
   5   4   2        0.30        0.42      0.15 o 
   6   4   2        0.77        1.03      0.20 o 
  -6   5   2        1.25        1.35      0.28 o 
  -5   5   2        4.94        5.13      0.35 o 
  -4   5   2        6.25        6.22      0.28 o 
  -3   5   2       19.73       19.81      0.51 o 
  -2   5   2       34.00       32.05      0.46 o 
  -1   5   2       60.69       54.11      0.53 o 
   0   5   2      214.48      211.66      1.64 o 
   1   5   2        0.71        0.73      0.08 o 
   2   5   2       61.54       56.01      0.73 o 
   3   5   2       10.88       11.68      0.31 o 
   4   5   2       15.55       15.53      0.39 o 
   5   5   2        2.01        2.02      0.21 o 
  -5   6   2        0.43        0.39      0.21 o 
  -4   6   2       13.76       15.39      0.37 o 
  -3   6   2        3.35        3.70      0.22 o 
  -2   6   2       48.57       42.23      0.59 o 
  -1   6   2        7.41        7.27      0.32 o 
   0   6   2       18.38       18.29      0.24 o 
   1   6   2        7.16        6.65      0.28 o 
   2   6   2        0.63        1.26      0.15 o 
   3   6   2       53.14       50.04      0.74 o 
   4   6   2        8.21        8.69      0.32 o 
   5   6   2        1.47        2.16      0.23 o 
  -5   7   2        0.24        0.14      0.21 o 
  -4   7   2        2.86        2.92      0.26 o 
  -3   7   2        0.34        0.22      0.13 o 
  -2   7   2       42.48       37.24      0.57 o 
  -1   7   2       51.56       47.26      0.64 o 
   0   7   2       18.07       18.48      0.73 o 
   1   7   2        0.32        0.36      0.10 o 
   2   7   2       60.24       58.67      1.28 o 
   3   7   2        2.60        2.56      0.21 o 
   4   7   2        1.17        1.77      0.21 o 
   5   7   2        0.28        0.28      0.20 o 
  -4   8   2        5.80        6.27      0.35 o 
  -3   8   2        0.31        0.28      0.15 o 
  -2   8   2        5.40        5.97      0.25 o 
  -1   8   2       19.84       20.92      0.68 o 
   0   8   2       23.90       21.40      0.78 o 
   1   8   2       18.60       17.70      0.80 o 
   2   8   2        5.35        5.92      0.32 o 
   3   8   2        1.03        1.15      0.19 o 
   4   8   2        5.09        5.73      0.33 o 
  -3   9   2        0.42        0.23      0.22 o 
  -2   9   2       12.24       10.98      0.55 o 
  -1   9   2       16.41       15.38      0.72 o 
   0   9   2        1.02        1.07      0.26 o 
   1   9   2       12.99       12.71      0.58 o 
   2   9   2        4.13        3.80      0.39 o 
   3   9   2        1.21        1.43      0.22 o 
  -2  10   2        1.11        1.83      0.34 o 
  -1  10   2        8.23        8.60      0.53 o 
   0  10   2        0.68        0.26      0.26 o 
   1  10   2        0.03        0.13      0.41 o 
   2  10   2        5.61        5.36      0.48 o 
  -6   0   3        0.40        0.36      0.27 o 
  -5   0   3        7.12        7.90      0.35 o 
  -4   0   3       43.01       39.66      0.71 o 
  -3   0   3        0.11        0.00      0.06 o 
  -2   0   3       23.92       26.13      0.46 o 
  -1   0   3      171.23      155.35      1.97 o 
   0   0   3       31.68       31.76      0.42 o 
   1   0   3      358.51      405.45      4.27 o 
   2   0   3       77.61       96.70      1.16 o 
   3   0   3        3.73        4.94      0.19 o 
   4   0   3      151.63      132.81      1.63 o 
   5   0   3        0.13        0.06      0.12 o 
   6   0   3        0.05        0.24      0.34 o 
  -7   1   3        0.11        0.09      0.36 o 
  -6   1   3        0.05        0.05      0.20 o 
  -5   1   3        7.83        8.29      0.30 o 
  -4   1   3        0.84        1.38      0.18 o 
  -3   1   3       21.24       16.28      0.21 o 
  -2   1   3     1000.72     1057.41      8.95 o 
  -1   1   3       66.27       69.25      0.74 o 
   0   1   3        1.91        2.43      0.08 o 
   1   1   3        2.41        3.01      0.09 o 
   2   1   3      115.84      149.90      1.28 o 
   3   1   3        2.16        2.06      0.10 o 
   4   1   3        8.52        8.82      0.21 o 
   5   1   3        2.28        2.85      0.33 o 
   6   1   3        1.91        2.14      0.22 o 
  -7   2   3        0.02        0.27      0.27 o 
  -6   2   3        2.10        2.58      0.31 o 
  -5   2   3        4.52        5.01      0.32 o 
  -4   2   3        9.34        9.46      0.23 o 
  -3   2   3       11.67       12.08      0.18 o 
  -2   2   3        3.77        3.63      0.11 o 
  -1   2   3        2.59        3.45      0.11 o 
   0   2   3      120.80      133.44      1.05 o 
   1   2   3        4.19        6.53      0.32 o 
   2   2   3      260.10      281.40      2.16 o 
   3   2   3       72.30       71.64      0.67 o 
   4   2   3       23.91       22.07      0.43 o 
   5   2   3        0.45        0.49      0.20 o 
   6   2   3        0.06        0.02      0.16 o 
  -6   3   3        0.98        1.10      0.27 o 
  -5   3   3        0.85        1.11      0.21 o 
  -4   3   3        3.83        4.00      0.27 o 
  -3   3   3       49.71       45.39      0.62 o 
  -2   3   3       42.42       31.82      0.33 o 
  -1   3   3      307.01      310.03      2.50 o 
   0   3   3      268.58      276.90      2.23 o 
   1   3   3        0.40        0.24      0.05 o 
   2   3   3        2.48        2.62      0.09 o 
   3   3   3        0.05       -0.05      0.08 o 
   4   3   3        1.13        1.12      0.14 o 
   5   3   3        3.85        4.16      0.24 o 
   6   3   3        1.63        1.85      0.23 o 
  -6   4   3        2.32        2.42      0.32 o 
  -5   4   3        2.06        2.15      0.26 o 
  -4   4   3        0.20        0.21      0.14 o 
  -3   4   3       28.17       22.62      0.38 o 
  -2   4   3       23.41       25.34      0.29 o 
  -1   4   3       13.82       12.86      0.19 o 
   0   4   3        0.27        0.50      0.06 o 
   1   4   3       29.13       22.37      0.26 o 
   2   4   3      143.91      148.75      1.58 o 
   3   4   3      105.59      100.26      1.18 o 
   4   4   3        0.36        0.39      0.12 o 
   5   4   3        0.93        1.06      0.18 o 
   6   4   3        0.41        0.86      0.20 o 
  -6   5   3        0.34        0.29      0.24 o 
  -5   5   3        0.01        0.02      0.17 o 
  -4   5   3        0.05       -0.04      0.19 o 
  -3   5   3       30.92       29.55      0.47 o 
  -2   5   3        4.71        5.13      0.22 o 
  -1   5   3      172.25      160.66      1.29 o 
   0   5   3      136.18      130.52      1.07 o 
   1   5   3       23.99       22.97      0.34 o 
   2   5   3       27.15       26.13      0.74 o 
   3   5   3        3.74        4.06      0.22 o 
   4   5   3        0.04       -0.07      0.12 o 
   5   5   3        1.32        1.44      0.20 o 
  -5   6   3        1.91        1.75      0.27 o 
  -4   6   3        1.42        2.20      0.45 o 
  -3   6   3        0.21        0.58      0.13 o 
  -2   6   3        9.53        8.54      0.25 o 
  -1   6   3        1.43        1.63      0.15 o 
   0   6   3        8.17        8.96      0.21 o 
   1   6   3      153.98      141.85      1.53 o 
   2   6   3       15.43       16.92      0.37 o 
   3   6   3       26.21       27.03      0.52 o 
   4   6   3        0.71        0.78      0.18 o 
   5   6   3        0.86        0.71      0.20 o 
  -5   7   3        0.08        0.30      0.36 o 
  -4   7   3        1.04        0.87      0.25 o 
  -3   7   3        7.49        6.94      0.31 o 
  -2   7   3       25.68       25.04      0.45 o 
  -1   7   3       58.64       55.07      0.73 o 
   0   7   3        2.43        2.27      0.27 o 
   1   7   3       26.78       26.62      0.62 o 
   2   7   3        0.00        0.01      0.12 o 
   3   7   3        0.63        0.64      0.16 o 
   4   7   3        0.32        0.68      0.19 o 
  -4   8   3        1.95        2.16      0.31 o 
  -3   8   3        0.74        0.56      0.17 o 
  -2   8   3        2.23        2.57      0.26 o 
  -1   8   3        9.39       10.82      0.50 o 
   0   8   3        1.79        1.73      0.27 o 
   1   8   3       27.46       26.14      0.80 o 
   2   8   3        8.54        8.10      0.49 o 
   3   8   3        5.29        6.30      0.31 o 
   4   8   3        1.26        1.73      0.24 o 
  -3   9   3        1.03        1.99      0.38 o 
  -2   9   3       16.10       15.55      0.65 o 
  -1   9   3       12.94       12.06      1.36 o 
   0   9   3        0.63        0.74      0.26 o 
   1   9   3        1.60        1.44      0.30 o 
   2   9   3        4.49        4.22      0.40 o 
   3   9   3        0.76        0.49      0.20 o 
  -1  10   3        0.52        0.36      0.26 o 
   0  10   3        1.11        0.85      0.36 o 
   1  10   3        0.42        0.26      0.27 o 
  -6   0   4        5.09        4.26      0.43 o 
  -5   0   4        0.00       -0.10      0.16 o 
  -4   0   4        1.04        1.23      0.36 o 
  -3   0   4       75.14       81.63      1.20 o 
  -2   0   4       70.79       88.94      1.25 o 
  -1   0   4        0.81        1.66      0.17 o 
   0   0   4      263.26      246.34      2.65 o 
   1   0   4      527.46      596.13      6.24 o 
   2   0   4      106.02       96.25      1.18 o 
   3   0   4        0.55        1.21      0.14 o 
   4   0   4        8.48        7.49      0.28 o 
   5   0   4        0.00       -0.02      0.13 o 
   6   0   4        0.11       -0.21      0.33 o 
  -6   1   4        0.11        0.05      0.22 o 
  -5   1   4        1.50        1.76      0.16 o 
  -4   1   4        0.27        0.36      0.10 o 
  -3   1   4       28.16       21.71      0.33 o 
  -2   1   4      303.97      284.66      2.53 o 
  -1   1   4       47.46       41.64      0.42 o 
   0   1   4       34.29       28.38      0.53 o 
   1   1   4        7.06        9.87      0.26 o 
   2   1   4        4.04        3.31      0.11 o 
   3   1   4      109.72      103.05      0.92 o 
   4   1   4        0.70        0.55      0.09 o 
   5   1   4        2.24        2.60      0.21 o 
   6   1   4        0.76        0.86      0.19 o 
  -6   2   4        1.81        1.57      0.33 o 
  -5   2   4        0.42        0.38      0.18 o 
  -4   2   4        0.20        0.51      0.10 o 
  -3   2   4        4.71        5.59      0.21 o 
  -2   2   4        0.10        0.19      0.05 o 
  -1   2   4       15.55       13.36      0.19 o 
   0   2   4       66.76       66.51      0.63 o 
   1   2   4      251.36      269.84      2.07 o 
   2   2   4       55.63       54.54      0.57 o 
   3   2   4       30.62       26.86      0.35 o 
   4   2   4        0.29        0.22      0.11 o 
   5   2   4        0.27        0.22      0.14 o 
   6   2   4        0.01        0.07      0.16 o 
  -6   3   4        0.15        0.31      0.23 o 
  -5   3   4        0.33        0.46      0.19 o 
  -4   3   4       18.55       18.46      0.50 o 
  -3   3   4       25.96       28.67      0.40 o 
  -2   3   4       38.30       35.55      0.37 o 
  -1   3   4       96.26       88.31      0.75 o 
   0   3   4       73.80       78.82      0.76 o 
   1   3   4       83.08       85.85      0.75 o 
   2   3   4       21.38       21.86      0.29 o 
   3   3   4        0.52        0.45      0.11 o 
   4   3   4       11.75       10.78      0.32 o 
   5   3   4        3.66        3.92      0.26 o 
  -6   4   4        0.41        0.73      0.25 o 
  -5   4   4        1.34        1.54      0.26 o 
  -4   4   4        0.02        0.13      0.16 o 
  -3   4   4        5.74        6.28      0.49 o 
  -2   4   4       27.45       28.51      0.47 o 
  -1   4   4       47.65       44.91      0.57 o 
   0   4   4        4.35        4.60      0.13 o 
   1   4   4       23.01       21.48      0.28 o 
   2   4   4      106.37      108.87      1.24 o 
   3   4   4       34.69       32.86      0.55 o 
   4   4   4        0.18        0.32      0.13 o 
   5   4   4        0.21        0.17      0.15 o 
  -6   5   4        0.03        0.12      0.23 o 
  -5   5   4        0.09        0.03      0.17 o 
  -4   5   4        4.99        4.90      0.32 o 
  -3   5   4       29.67       30.21      0.56 o 
  -2   5   4       19.48       20.24      0.45 o 
  -1   5   4       66.61       64.09      0.60 o 
   0   5   4        3.13        2.85      0.20 o 
   1   5   4        0.06        0.05      0.08 o 
   2   5   4       17.51       16.26      0.36 o 
   3   5   4        1.00        1.73      0.17 o 
   4   5   4        7.59        7.48      0.32 o 
   5   5   4        2.96        3.23      0.27 o 
  -5   6   4        1.50        1.69      0.27 o 
  -4   6   4        0.05       -0.05      0.19 o 
  -3   6   4        0.65        0.78      0.17 o 
  -2   6   4       13.45       13.35      0.31 o 
  -1   6   4        2.99        3.53      0.18 o 
   0   6   4       21.75       21.46      0.53 o 
   1   6   4        5.41        5.51      0.23 o 
   2   6   4       47.90       42.86      0.67 o 
   3   6   4        8.30        8.01      0.32 o 
   4   6   4        0.82        1.02      0.20 o 
  -5   7   4        0.01        0.16      0.23 o 
  -4   7   4        0.02       -0.01      0.21 o 
  -3   7   4       16.68       14.94      0.96 o 
  -2   7   4       25.89       26.62      0.48 o 
  -1   7   4       12.65       13.27      0.52 o 
   0   7   4        8.39        6.41      0.45 o 
   1   7   4        5.53        5.29      0.24 o 
   2   7   4        2.02        2.22      0.20 o 
   3   7   4        2.07        2.13      0.21 o 
   4   7   4        2.53        2.78      0.26 o 
  -4   8   4        0.00        0.12      0.24 o 
  -3   8   4        1.02        1.03      0.22 o 
  -2   8   4        0.55        0.31      0.19 o 
  -1   8   4        0.72        0.64      0.23 o 
   0   8   4       18.25       19.23      1.04 o 
   1   8   4       16.77       17.20      0.97 o 
   2   8   4        1.28        1.68      0.21 o 
   3   8   4        3.92        3.71      0.27 o 
  -3   9   4        2.96        3.79      0.67 o 
  -2   9   4        9.83        9.79      0.55 o 
  -1   9   4        1.83        1.49      0.32 o 
   0   9   4        0.35        0.65      0.38 o 
   1   9   4        0.25        0.53      0.28 o 
   2   9   4        0.28        0.25      0.46 o 
  -6   0   5        0.30        0.80      0.26 o 
  -5   0   5        3.33        3.21      0.34 o 
  -4   0   5        3.69        3.43      0.25 o 
  -3   0   5       60.58       57.35      0.94 o 
  -2   0   5        1.36        1.46      0.20 o 
  -1   0   5       32.77       35.12      0.51 o 
   0   0   5       69.90       74.65      0.94 o 
   1   0   5       61.87       68.48      0.97 o 
   2   0   5        4.91        5.09      0.21 o 
   3   0   5       64.26       57.69      0.86 o 
   4   0   5        4.42        4.89      0.26 o 
   5   0   5        2.76        2.43      0.26 o 
  -6   1   5        0.28        0.25      0.23 o 
  -5   1   5        1.40        1.77      0.17 o 
  -4   1   5        0.87        1.23      0.13 o 
  -3   1   5       72.05       79.25      0.86 o 
  -2   1   5       27.12       21.52      0.33 o 
  -1   1   5       11.80       10.59      0.17 o 
   0   1   5       60.36       64.59      0.59 o 
   1   1   5        7.55        7.57      0.16 o 
   2   1   5        9.53        9.07      0.19 o 
   3   1   5       43.41       43.04      0.50 o 
   4   1   5        6.14        6.22      0.21 o 
   5   1   5        1.62        2.08      0.21 o 
  -6   2   5        0.47        0.37      0.29 o 
  -5   2   5        0.00        0.11      0.18 o 
  -4   2   5        0.41        0.32      0.11 o 
  -3   2   5       20.26       18.40      0.32 o 
  -2   2   5       19.94       20.22      0.32 o 
  -1   2   5       72.90       66.07      0.60 o 
   0   2   5        2.80        2.89      0.18 o 
   1   2   5       63.84       62.46      0.59 o 
   2   2   5       14.68       13.34      0.23 o 
   3   2   5        4.34        4.85      0.18 o 
   4   2   5        0.82        1.01      0.15 o 
   5   2   5        1.73        1.40      0.20 o 
  -6   3   5        0.05        0.22      0.25 o 
  -5   3   5        0.06        0.13      0.20 o 
  -4   3   5        7.05        7.38      0.27 o 
  -3   3   5       12.93       11.41      0.25 o 
  -2   3   5        9.92        9.46      0.34 o 
  -1   3   5       15.89       14.41      0.22 o 
   0   3   5       12.71       13.24      0.21 o 
   1   3   5       62.50       61.69      0.60 o 
   2   3   5       47.30       42.66      0.47 o 
   3   3   5        0.57        0.60      0.12 o 
   4   3   5        4.21        4.58      0.29 o 
   5   3   5        3.70        3.27      0.26 o 
  -6   4   5        0.42        0.18      0.24 o 
  -5   4   5        0.77        0.62      0.22 o 
  -4   4   5        0.24        0.08      0.16 o 
  -3   4   5        1.20        1.06      0.14 o 
  -2   4   5       36.86       31.62      0.40 o 
  -1   4   5       17.65       17.15      0.25 o 
   0   4   5       13.31       10.93      0.25 o 
   1   4   5       24.47       22.06      0.30 o 
   2   4   5       50.26       50.63      0.72 o 
   3   4   5        4.32        4.08      0.23 o 
   4   4   5        0.86        0.63      0.15 o 
   5   4   5        0.13        0.16      0.17 o 
  -5   5   5        0.01        0.04      0.20 o 
  -4   5   5        5.70        5.03      0.38 o 
  -3   5   5        0.65        1.04      0.21 o 
  -2   5   5       15.25       15.97      0.30 o 
  -1   5   5        9.76        8.98      0.25 o 
   0   5   5        1.82        1.61      0.11 o 
   1   5   5       64.65       61.47      0.73 o 
   2   5   5       14.37       14.67      0.37 o 
   3   5   5        1.69        2.08      0.19 o 
   4   5   5        1.73        2.30      0.23 o 
  -5   6   5        0.11       -0.06      0.22 o 
  -4   6   5        3.03        3.04      0.32 o 
  -3   6   5        0.74        0.87      0.23 o 
  -2   6   5        7.63        7.27      0.52 o 
  -1   6   5        0.45        0.74      0.11 o 
   0   6   5       48.86       44.45      0.58 o 
   1   6   5        4.71        6.24      0.25 o 
   2   6   5        9.24       10.58      0.33 o 
   3   6   5        0.17        0.26      0.15 o 
   4   6   5        0.27        0.09      0.17 o 
  -4   7   5        0.75        0.74      0.25 o 
  -3   7   5        2.32        2.30      0.29 o 
  -2   7   5       14.01       14.56      0.42 o 
  -1   7   5        0.32        0.19      0.16 o 
   0   7   5        1.19        0.93      0.16 o 
   1   7   5        6.00        6.13      0.27 o 
   2   7   5        8.70        9.11      0.52 o 
   3   7   5        3.86        5.28      0.30 o 
  -3   8   5        1.87        2.44      0.32 o 
  -2   8   5        0.53        0.27      0.28 o 
  -1   8   5        0.52        0.81      0.26 o 
   0   8   5       14.16       15.05      0.67 o 
   1   8   5        4.73        4.75      0.42 o 
   2   8   5        0.55        0.82      0.20 o 
   3   8   5        0.00        0.19      0.20 o 
  -2   9   5        2.24        1.35      0.52 o 
  -1   9   5        0.04       -0.11      0.24 o 
   0   9   5        1.45        1.56      0.32 o 
   1   9   5        0.11       -0.16      0.25 o 
  -6   0   6        0.15        0.03      0.24 o 
  -5   0   6        0.00       -0.12      0.18 o 
  -4   0   6       14.32       13.74      0.44 o 
  -3   0   6        8.10        6.63      0.30 o 
  -2   0   6        0.78        0.63      0.14 o 
  -1   0   6       15.69       10.05      0.26 o 
   0   0   6       58.15       55.49      0.77 o 
   1   0   6        6.30        6.19      0.23 o 
   2   0   6       29.72       28.44      0.60 o 
   3   0   6        0.39        0.63      0.16 o 
   4   0   6        1.75        2.02      0.22 o 
   5   0   6        1.81        1.65      0.24 o 
  -6   1   6        0.21       -0.07      0.24 o 
  -5   1   6        0.01       -0.04      0.13 o 
  -4   1   6        0.00        0.17      0.11 o 
  -3   1   6       13.41       12.32      0.27 o 
  -2   1   6        0.07        0.13      0.09 o 
  -1   1   6        3.81        3.23      0.23 o 
   0   1   6       69.18       62.46      0.87 o 
   1   1   6       24.23       21.74      0.30 o 
   2   1   6       77.22       73.83      0.78 o 
   3   1   6        0.10        0.13      0.10 o 
   4   1   6        0.10        0.24      0.10 o 
   5   1   6        0.01       -0.17      0.15 o 
  -6   2   6        0.01        0.25      0.28 o 
  -5   2   6        0.32        0.58      0.17 o 
  -4   2   6        7.19        7.29      0.35 o 
  -3   2   6        5.71        4.80      0.19 o 
  -2   2   6       11.75       12.21      0.26 o 
  -1   2   6        9.21        7.82      0.17 o 
   0   2   6       10.90       10.57      0.25 o 
   1   2   6        1.62        1.74      0.11 o 
   2   2   6        0.01       -0.10      0.08 o 
   3   2   6        3.99        4.14      0.17 o 
   4   2   6        5.54        4.85      0.26 o 
   5   2   6        0.40        0.26      0.17 o 
  -6   3   6        0.04       -0.11      0.25 o 
  -5   3   6        0.98        0.98      0.23 o 
  -4   3   6        0.42        0.52      0.15 o 
  -3   3   6        0.77        0.80      0.12 o 
  -2   3   6        0.37        0.37      0.10 o 
  -1   3   6        0.36        0.27      0.07 o 
   0   3   6       46.26       44.08      0.53 o 
   1   3   6       56.70       58.56      0.95 o 
   2   3   6        5.29        5.28      0.19 o 
   3   3   6        5.56        4.98      0.25 o 
   4   3   6        0.63        0.94      0.18 o 
   5   3   6        0.02       -0.03      0.17 o 
  -5   4   6        0.71        0.51      0.23 o 
  -4   4   6        0.76        1.05      0.23 o 
  -3   4   6        7.54        8.01      0.27 o 
  -2   4   6       21.66       20.43      0.36 o 
  -1   4   6        2.72        3.41      0.15 o 
   0   4   6        0.91        0.88      0.10 o 
   1   4   6        4.47        4.39      0.18 o 
   2   4   6        5.27        5.12      0.24 o 
   3   4   6        4.63        5.06      0.26 o 
   4   4   6        4.94        3.69      0.26 o 
  -5   5   6        0.02        0.12      0.34 o 
  -4   5   6        2.63        2.10      0.28 o 
  -3   5   6        0.03        0.24      0.19 o 
  -2   5   6        1.42        1.47      0.23 o 
  -1   5   6        8.05        8.73      0.20 o 
   0   5   6        9.79       11.25      0.23 o 
   1   5   6       35.16       36.08      0.55 o 
   2   5   6        0.72        0.64      0.14 o 
   3   5   6        3.13        3.00      0.24 o 
   4   5   6        1.54        1.45      0.23 o 
  -5   6   6        0.16        0.04      0.25 o 
  -4   6   6        0.33        0.66      0.25 o 
  -3   6   6        9.77       11.39      0.47 o 
  -2   6   6        2.07        2.33      0.34 o 
  -1   6   6        2.48        2.44      0.38 o 
   0   6   6        0.21        0.31      0.12 o 
   1   6   6        1.19        1.16      0.16 o 
   2   6   6        0.16        0.02      0.15 o 
   3   6   6        0.39        0.47      0.19 o 
  -4   7   6        0.68        0.93      0.27 o 
  -3   7   6        1.07        1.41      0.28 o 
  -2   7   6        0.79        1.13      0.25 o 
  -1   7   6        9.56        9.70      0.50 o 
   0   7   6        2.19        3.53      0.26 o 
   1   7   6        5.86        6.46      0.29 o 
   2   7   6        3.00        3.13      0.32 o 
   3   7   6        2.01        1.99      0.24 o 
  -3   8   6        1.96        1.92      0.33 o 
  -2   8   6        0.13        0.19      0.41 o 
  -1   8   6        1.11        2.01      0.49 o 
   0   8   6        3.01        3.33      0.38 o 
   1   8   6        0.10       -0.12      0.22 o 
   2   8   6        0.01        0.02      0.20 o 
  -6   0   7        0.09        0.08      0.25 o 
  -5   0   7        0.41        0.61      0.24 o 
  -4   0   7        7.89        7.35      0.88 o 
  -3   0   7        2.39        2.08      0.33 o 
  -2   0   7        3.02        4.06      0.26 o 
  -1   0   7        2.68        2.67      0.23 o 
   0   0   7        0.55        0.33      0.13 o 
   1   0   7       20.47       20.77      0.45 o 
   2   0   7        0.20        0.24      0.13 o 
   3   0   7        5.31        4.97      0.27 o 
   4   0   7        3.18        3.00      0.26 o 
  -6   1   7        0.05        0.21      0.27 o 
  -5   1   7        0.17       -0.04      0.17 o 
  -4   1   7        0.38        0.18      0.12 o 
  -3   1   7        0.34        0.32      0.12 o 
  -2   1   7        6.72        6.45      0.23 o 
  -1   1   7       28.14       30.19      0.45 o 
   0   1   7       15.14       15.54      0.26 o 
   1   1   7        3.27        3.13      0.14 o 
   2   1   7       11.22       10.22      0.25 o 
   3   1   7        0.16        0.12      0.13 o 
   4   1   7        0.13        0.11      0.13 o 
  -6   2   7        0.01        0.45      0.28 o 
  -5   2   7        0.15        0.22      0.18 o 
  -4   2   7        5.07        4.25      0.22 o 
  -3   2   7        3.34        3.35      0.19 o 
  -2   2   7        3.73        4.39      0.19 o 
  -1   2   7        2.12        2.07      0.16 o 
   0   2   7        0.57        1.09      0.11 o 
   1   2   7        3.58        3.91      0.17 o 
   2   2   7        1.33        1.69      0.13 o 
   3   2   7        3.51        3.42      0.18 o 
   4   2   7        3.09        2.72      0.24 o 
  -5   3   7        0.01        0.20      0.23 o 
  -4   3   7        0.18        0.19      0.17 o 
  -3   3   7        1.19        1.24      0.17 o 
  -2   3   7        0.25        0.44      0.12 o 
  -1   3   7        5.51        6.15      0.21 o 
   0   3   7       30.45       29.65      0.39 o 
   1   3   7       19.21       19.15      0.31 o 
   2   3   7        0.03       -0.03      0.09 o 
   3   3   7        0.07        0.05      0.14 o 
   4   3   7        0.27        0.35      0.17 o 
  -5   4   7        0.38        0.63      0.26 o 
  -4   4   7        0.83        0.76      0.23 o 
  -3   4   7        4.28        3.81      0.51 o 
  -2   4   7        0.99        1.09      0.14 o 
  -1   4   7        0.00       -0.15      0.10 o 
   0   4   7        3.52        3.92      0.18 o 
   1   4   7        0.38        0.41      0.11 o 
   2   4   7        5.56        5.24      0.30 o 
   3   4   7        4.06        3.74      0.26 o 
   4   4   7        0.95        1.21      0.21 o 
  -5   5   7        0.05        0.22      0.24 o 
  -4   5   7        0.22       -0.14      0.21 o 
  -3   5   7        0.03       -0.07      0.19 o 
  -2   5   7        0.22        0.36      0.15 o 
  -1   5   7        2.48        2.85      0.18 o 
   0   5   7       18.25       18.88      0.32 o 
   1   5   7       12.20       12.46      0.36 o 
   2   5   7        0.05        0.32      0.15 o 
   3   5   7        0.04        0.09      0.17 o 
  -4   6   7        0.34        0.08      0.24 o 
  -3   6   7        2.01        2.57      0.40 o 
  -2   6   7        0.00        0.02      0.30 o 
  -1   6   7        0.79        0.84      0.17 o 
   0   6   7        0.80        0.73      0.17 o 
   1   6   7        0.04       -0.06      0.15 o 
   2   6   7        2.64        2.73      0.24 o 
   3   6   7        1.40        1.52      0.23 o 
  -3   7   7        0.57        0.23      0.25 o 
  -2   7   7        0.47        0.73      0.26 o 
   0   7   7        2.49        3.14      0.32 o 
   1   7   7        3.54        4.00      0.27 o 
   2   7   7        1.02        1.46      0.23 o 
   0   8   7        0.00       -0.24      0.43 o 
  -5   0   8        0.62        0.28      0.24 o 
  -4   0   8        1.53        1.64      0.28 o 
  -3   0   8        0.11        0.33      0.18 o 
  -2   0   8        0.63        0.95      0.20 o 
  -1   0   8        0.20        0.18      0.15 o 
   0   0   8        1.81        2.16      0.24 o 
   1   0   8       18.87       18.62      0.55 o 
   2   0   8        2.33        2.58      0.25 o 
   3   0   8        0.87        0.75      0.19 o 
   4   0   8        0.37        0.33      0.34 o 
  -5   1   8        0.38        0.44      0.18 o 
  -4   1   8        0.00        0.11      0.14 o 
  -3   1   8        0.55        0.71      0.14 o 
  -2   1   8        0.21        0.08      0.11 o 
  -1   1   8       12.56       11.60      0.29 o 
   0   1   8        1.70        1.64      0.15 o 
   1   1   8        5.18        5.16      0.19 o 
   2   1   8        0.62        0.35      0.11 o 
   3   1   8        2.02        1.86      0.16 o 
   4   1   8        1.71        1.79      0.22 o 
  -5   2   8        0.49        0.48      0.20 o 
  -4   2   8        0.42        0.42      0.15 o 
  -3   2   8        0.52        0.50      0.13 o 
  -2   2   8        0.32        0.35      0.13 o 
  -1   2   8        2.79        3.08      0.19 o 
   0   2   8        3.37        3.37      0.19 o 
   1   2   8        4.77        4.60      0.21 o 
   2   2   8        2.66        2.66      0.16 o 
   3   2   8        2.69        2.46      0.18 o 
   4   2   8        0.08        0.19      0.17 o 
  -5   3   8        0.11        0.16      0.25 o 
  -4   3   8        0.05        0.06      0.16 o 
  -3   3   8        0.27        0.54      0.15 o 
  -2   3   8        1.21        1.46      0.16 o 
  -1   3   8        2.51        2.26      0.19 o 
   0   3   8        7.87        8.19      0.26 o 
   1   3   8        0.52        0.67      0.12 o 
   2   3   8        0.32        0.27      0.12 o 
   3   3   8        0.81        0.95      0.19 o 
  -4   4   8        0.38        0.23      0.21 o 
  -3   4   8        1.01        1.02      0.18 o 
  -2   4   8        0.03       -0.04      0.13 o 
  -1   4   8        6.00        5.68      0.28 o 
   0   4   8        3.05        3.54      0.21 o 
   1   4   8        0.07        0.14      0.12 o 
   2   4   8        2.17        2.14      0.22 o 
   3   4   8        2.55        2.00      0.27 o 
  -4   5   8        0.18        0.17      0.24 o 
  -3   5   8        0.05        0.19      0.22 o 
  -2   5   8        1.17        1.62      0.20 o 
  -1   5   8        1.04        1.27      0.26 o 
   0   5   8        5.12        5.52      0.25 o 
   1   5   8        0.00       -0.15      0.15 o 
   2   5   8        0.08        0.18      0.17 o 
  -3   6   8        0.02       -0.19      0.24 o 
  -2   6   8        0.08        0.49      0.25 o 
  -1   6   8        0.85        0.99      0.20 o 
   0   6   8        2.08        2.45      0.31 o 
   1   6   8        0.34        0.34      0.19 o 
   2   6   8        0.72        0.81      0.24 o 
  -2   7   8        1.04        1.13      0.51 o 
   0   7   8        0.76        1.19      0.38 o 
  -4   0   9        0.14        0.29      0.23 o 
  -3   0   9        0.02        0.04      0.19 o 
  -2   0   9        4.93        4.35      0.40 o 
  -1   0   9        0.71        0.87      0.24 o 
   0   0   9        5.84        5.85      0.80 o 
   1   0   9        0.55        0.82      0.21 o 
   2   0   9        0.17        0.11      0.18 o 
   3   0   9        0.05        0.36      0.21 o 
  -4   1   9        0.01       -0.08      0.15 o 
  -3   1   9        0.20        0.22      0.15 o 
  -2   1   9        0.83        1.14      0.17 o 
  -1   1   9        0.41        0.50      0.14 o 
   0   1   9        0.36        0.40      0.13 o 
   1   1   9        0.00       -0.04      0.13 o 
   2   1   9        1.12        0.90      0.14 o 
   3   1   9        1.02        1.00      0.16 o 
  -4   2   9        0.07        0.06      0.16 o 
  -3   2   9        0.00        0.31      0.17 o 
  -2   2   9        1.67        1.31      0.17 o 
  -1   2   9        2.81        3.24      0.21 o 
   0   2   9        2.93        3.36      0.21 o 
   1   2   9        0.52        0.37      0.14 o 
   2   2   9        0.26       -0.01      0.12 o 
   3   2   9        0.12        0.18      0.16 o 
  -4   3   9        0.24        0.24      0.18 o 
  -3   3   9        0.02        0.17      0.15 o 
  -2   3   9        0.01       -0.08      0.14 o 
  -1   3   9        0.89        1.07      0.17 o 
   0   3   9        0.30        0.32      0.15 o 
   1   3   9        0.51        0.70      0.16 o 
   2   3   9        1.91        1.79      0.20 o 
  -4   4   9        0.07        0.10      0.30 o 
  -3   4   9        0.03        0.13      0.17 o 
  -2   4   9        0.28        0.13      0.15 o 
  -1   4   9        3.77        4.23      0.24 o 
   0   4   9        0.66        0.34      0.16 o 
   1   4   9        0.53        0.73      0.21 o 
   2   4   9        0.52        0.60      0.20 o 
  -3   5   9        0.06       -0.21      0.24 o 
  -2   5   9        0.00       -0.20      0.17 o 
  -1   5   9        0.28        0.77      0.18 o 
   0   5   9        0.76        0.59      0.22 o 
   1   5   9        0.51        0.38      0.26 o 
  -1   6   9        0.96        1.06      0.35 o 
   0   6   9        0.36        0.52      0.28 o 
  -3   0  10        0.22        0.44      0.23 o 
  -2   0  10        0.50        0.53      0.22 o 
  -1   0  10        0.43        0.64      0.22 o 
   0   0  10        1.24        1.31      0.26 o 
   1   0  10        0.01        0.01      0.18 o 
   2   0  10        0.08        0.32      0.24 o 
  -3   1  10        0.15        0.24      0.17 o 
  -2   1  10        0.10        0.19      0.15 o 
  -1   1  10        0.21        0.08      0.15 o 
   0   1  10        0.07        0.00      0.13 o 
   1   1  10        0.61        0.27      0.15 o 
   2   1  10        1.06        0.78      0.19 o 
  -3   2  10        0.14        0.26      0.16 o 
  -2   2  10        0.79        0.80      0.22 o 
  -1   2  10        0.56        0.55      0.16 o 
   0   2  10        0.54        0.31      0.15 o 
   1   2  10        0.00        0.03      0.14 o 
  -3   3  10        0.00       -0.17      0.16 o 
  -2   3  10        0.14        0.40      0.17 o 
  -1   3  10        0.01        0.07      0.16 o 
   0   3  10        0.06       -0.01      0.15 o 
   1   3  10        0.81        0.61      0.18 o 
  -2   4  10        0.79        0.97      0.20 o 
  -1   4  10        0.83        1.10      0.22 o 
   0   4  10        0.01        0.22      0.17 o 
  -1   0  11        0.14        0.23      0.27 o 
  -1   1  11        0.25        0.26      0.16 o 
                                                 
